# Supplementary material for: The Light-Intensity-Affected Aroma Components of Green Tea during Leaf Spreading
Source: Foods. 2024 Jul 25;13(15):2349. doi: 10.3390/foods13152349 (PMC11311319; doi:10.3390/foods13152349)
Supplement: Supplementary file 1 [file foods-13-02349-s001.zip › Table S1.xlsx]

## Sheet: Identified volatile compounds
Table S1: Volatile compounds were detected by HS-SPME-GC-MS in green tea.
S. No.	RT (min)	RI	Volatile compounds	CAS	Mean content (μg/kg)
					HL	ML	LL	DARK	NL
1	1.866	612	Ethyl Acetate	141-78-6	11.33±2.41d	171.81±6.83a	89.74±0.30b	67.52±0.93c	81.91±0.61b
2	2.121	652	3-Methyl-butanal	590-86-3	45.76±2.65b	51.43±0.91a	37.98±0.85c	30.31±0.84d	27.8±0.23d
3	2.188	662	2-Methyl-butanal	96-17-3	46.98±4.15b	62.54±2.92a	50.43±3.26b	52.04±1.38b	50.06±0.18b
4	2.332	684	1-Penten-3-ol	616-25-1	184.22±13.51a	72.45±1.79c	45.86±2.39d	134.71±2.41b	153.94±4.95b
5	2.516	703	2-Ethyl-furan	3208-16-0	10.25±0.46b	25.92±4.62a	N.D	8.45±0.54b	13.42±0.22b
6	2.811	726	1,1-Diethoxy-ethane	105-57-7	169.1±8.72a	7.63±0.57c	6.94±0.14c	9.04±0.99c	76.12±0.84b
7	3.419	765	1-Pentanol	71-41-0	33.02±1.17c	46.97±0.57a	28.69±1.64d	25.61±0.07e	38.68±0.2b
8	3.914	800	Hexanal	66-25-1	104.11±4.04a	N.D	N.D	19.48±0.32b	14.28±0.19b
9	4.277	821	1-Ethyl-1H-pyrrole	617-92-5	N.D	7.86±0.78b	8.05±0.56b	12.72±0.97a	13.74±0.44a
10	4.7	863	3-Methyl-butanoic acid	503-74-2	20.49±1.22c	20.22±0.5c	23.5±1.31b	31.14±0.24a	22.02±0.5bc
11	4.887	861	2-Methyl-butanoic acid	116-53-0	N.D	N.D	16.96±1.76b	20.29±0.09a	11.89±0.62c
12	5.052	857	(Z)-3-Hexen-1-ol	928-96-1	86.4±3.45a	31.20±0.38d	60.76±0.65b	46.21±1.16c	87.9±1.46a
13	5.245	868	1-Hexanol	111-27-3	25.87±0.96a	N.D	11.57±0.56c	8.51±0.22d	21.1±0.34b
14	5.487	904	Pentanoic acid	109-52-4	34.86±2.72a	N.D	N.D	N.D	N.D
15	6.107	915	Butyrolactone	96-48-0	N.D	10.73±1.29a	N.D	N.D	N.D
16	7.091	962	Benzaldehyde	100-52-7	91.32±1.18a	26.21±0.91b	20.13±0.91c	9.53±0.19d	9.69±0.24d
17	7.114	964	2-Methyl-nonane	871-83-0	7.44±0.58a	N.D	N.D	N.D	N.D
18	7.17	970	1-Heptanol	111-70-6	4.92±0.26b	N.D	N.D	9.42±0.31a	N.D
19	7.295	985	3,5,5-Trimethyl-2-hexene	26456-76-8	2.06±0.18e	192.65±3.43a	96.7±2.27c	137.75±3.24b	89.28±0.04d
20	7.376	980	1-Octen-3-ol	3391-86-4	344.92±12.82b	73.29±3.9e	164.47±2.73d	393.34±2.37a	254.03±3.24c
21	7.537	986	6-Methyl-5-hepten-2-one	110-93-0	N.D	55.49±1.64a	41.81±1.9b	30.02±0.59d	36.02±1.8c
22	7.631	993	2-Pentylfuran	3777-69-3	184.58±12.77a	163.98±2.8b	69.3±6.72c	27.51±1.12d	46.55±2.99d
23	7.758	1000	Hexanoic acid ethyl ester	123-66-0	N.D	N.D	N.D	6.9±0.1a	N.D
24	7.859	1006	(E)-3-Hexenoic acid ethyl ester	26553-46-8	2.95±0.82c	24.34±1.85b	N.D	N.D	53.62±1.72a
25	8.109	1018	2,6-Dimethyl-nonane	17302-28-2	45.64±3.76a	N.D	27.64±0.13c	34.20±0.67b	18.66±0.36d
26	8.281	1030	2-Ethyl-1-hexanol	104-76-7	18.56±0.34a	N.D	10.98±0.63d	13.32±0.51c	15.53±0.35b
27	8.399	1036	Benzyl alcohol	100-51-6	220.22±8.04a	207.49±4.06a	124.11±1.8b	113.32±2.26b	125.53±3.42b
28	8.418	1033	(E)-3-Octen-2-one	18402-82-9	78.23±2.43a	N.D	N.D	N.D	N.D
29	8.419	1036	2,2,6-Trimethyl-cyclohexanone	2408-37-9	17.36±1.75a	17.02±0.64a	11.32±1.47b	12.45±0.2b	12.14±0.49b
30	8.617	1045	Benzeneacetaldehyde	122-78-1	105.34±2.99a	85.07±1.34b	24.22±1.78c	13.34±1.09d	11.8±0.12d
31	8.726	1057	5-ethyldihydro-2(3H)-Furanone	695-06-7	15.15±1.53b	28.84±1.05a	N.D	N.D	16.37±0.4b
32	8.861	1064	2-Acetyl pyrrole	1072-83-9	19.67±0.4c	N.D	75.67±0.68b	147.3±4.19a	76.28±3.07b
33	9.063	1067	(Z)-2-Octen-1-ol	26001-58-1	N.D	55.5±1.82a	17.48±1.16b	17.82±0.64b	16.51±0.41b
34	9.197	1074	cis-Linalool oxide (furanoid)	5989-33-3	146.06±2.65b	175.25±5.17a	123.53±4.25c	104.9±1.78d	133.39±3.17c
35	9.529	1086	trans-Linalool oxide (furanoid)	34995-77-2	325.92±10.31c	452.59±4.05a	412.23±1.74b	313.93±4.15c	423.27±2.14b
36	9.76	1099	Linalool	78-70-6	175.7±3.48c	357.46±1.25a	308.25±4.46b	175.16±4.36c	304.56±3.08b
37	9.786	1104	Nonanal	124-19-6	57.19±6.56a	N.D	N.D	N.D	N.D
38	9.871	1107	Hotrienol	29957-43-5	44.2±2.8d	94.3±4.65a	52.19±2.57cd	62.20±1.34b	53.73±1.05c
39	10.082	1110	Maltol	118-71-8	6.06±1.12a	N.D	N.D	5.51±0.05a	5.25±0.19a
40	10.096	1116	Phenylethyl alcohol	60-12-8	690.52±3.34a	687.15±8.6a	593.75±3.9b	465.13±4.37d	503.03±3.05c
41	10.323	1126	2,9-Dimethyl-decane	1002-17-1	7.66±1.18a	N.D	N.D	N.D	N.D
42	10.782	1144	(R,S)-5-Ethyl-6-methyl-3E-hepten-2-one	57283-79-1	63.07±2.01a	N.D	N.D	N.D	N.D
43	11.447	1173	Linalool oxide (pyranoid)	39028-58-5	274.94±9.61c	455.08±11.71a	348.22±1.1b	289.31±2.25c	364.50±3.12b
44	11.818	1190	2,6-Dimethyl-3,7-octadiene-2,6-diol	13741-21-4	81.63±1.61a	65.37±2.07b	42.57±2.54c	46.18±0.95c	47.14±0.38c
45	12.043	1192	Methyl salicylate	119-36-8	124.51±2.7b	142.64±3.43a	89.12±2.62c	95.51±2.05c	115.94±4.17b
46	12.1	1200	Dodecane	112-40-3	82.74±2.01a	54.25±1.34b	43.82±1.98c	36.18±3.07d	43.32±2.02c
47	12.177	1201	Safranal	116-26-7	12.17±1.09c	14.86±1.45bc	18.11±1.21a	14.61±0.07bc	16.49±0.38ab
48	12.378	1208	2,4-Dimethyl-undecane	17312-80-0	33.9±1.66a	N.D	14.61±0.77b	15.51±0.47b	13.42±0.35b
49	12.56	1210	2,6-Dimethyl-undecane	17301-23-4	184.8±1.25a	125.29±2.85b	N.D	91.17±1.11c	6.61±0.47d
50	12.812	1220	β-Cyclocitral	432-25-7	21.06±0.3b	27.91±0.96a	17.93±1.23c	9.58±0.16d	10.89±0.02d
51	12.969	1228	Nerol	106-25-2	59.63±0.93b	74.42±1.21a	N.D	24.77±0.03c	5.07±0.02d
52	13.634	1255	Geraniol	106-24-1	694.99±4.19d	1492.25±9.7a	1415.34±20.21b	1016.93±1.58c	1414.5±1.16b
53	13.663	1259	4-Methyl-dodecane	6117-97-1	47.71±2.41a	N.D	N.D	N.D	N.D
54	13.768	1251	2,3-Dimethyl-undecane	17312-77-5	214.41±3.01a	N.D	N.D	N.D	N.D
55	14.488	1275	2,6,11-Trimethyl-dodecane	31295-56-4	N.D	N.D	63.92±1.81a	61.31±1.02a	N.D
56	14.784	1295	Indole	120-72-9	69.6±1.04a	64.46±1.79b	54.64±1.56c	58.04±1.76c	53.57±1.97c
57	14.8	1300	Tridecane	629-50-5	17.61±0.17c	46±0.12b	48.72±1.88b	55.54±3.06a	55.23±2.08a
58	14.86	1325	4,6-Dimethyl-dodecane	61141-72-8	92.4±1.7c	12.27±1.62d	117.32±0.43a	117.59±0.97a	110.18±2.82b
59	16.316	1344	6-Methyl-tridecane	13287-21-3	N.D	32.98±2.26c	42.26±0.98b	93.88±5.15a	34.09±0.66c
60	16.4	1348	5-Methyl-tridecane	25117-31-1	18.87±0.93b	N.D	N.D	73.49±1.12a	N.D
61	16.446	1359	4-Methyl-tridecane	26730-12-1	N.D	29.13±1.88c	44.27±0.84b	78.63±1.43a	45.17±3.21b
62	16.788	1371	3-Methyl-tridecane	6418-41-3	38.5±1.91d	58.21±1.08c	85.52±2.94b	154.67±4.73a	84.28±3.44b
63	17.205	1380	(Z)-Hexanoic acid-3-hexenyl ester	31501-11-8	N.D	N.D	442.48±1.26b	181.14±7.63c	493.3±11.55a
64	17.343	1389	(Z,Z)-3-Hexenoic acid-3-hexenyl ester	61444-38-0	N.D	N.D	42.07±1.37a	N.D	N.D
65	17.426	1391	(E)-2-Hexenyl-hexanoic acid ester	53398-86-0	N.D	23.2±2.39c	74.76±1.88a	59.72±0.63b	75.99±3.74a
66	17.755	1394	cis-Jasmone	488-10-8	N.D	135.19±1.42a	97.17±2.67b	83.82±1.29c	97.18±1.36b
67	18.472	1426	α-Ionone	127-41-3	80.38±1.55a	N.D	N.D	N.D	N.D
68	18.872	1441	Coumarin	91-64-5	22.68±1.03d	48.91±0.82a	37.3±1.09b	34.9±0.28c	39.63±0.53b
69	19.139	1456	Geranylacetone	689-67-8	154.73±4a	N.D	N.D	N.D	N.D
70	19.241	1453	5-Methyl-tetradecane	25117-32-2	N.D	N.D	114.86±3.47c	322.47±3.48a	216.16±3.01b
71	19.392	1459	4-Methyl-tetradecane	25117-24-2	431.55±1.16a	252.48±3.02b	136.86±3.52d	253.77±0.8b	160.19±4.18c
72	19.509	1466	2,3,7-Trimethyl-decane	62238-13-5	N.D	570.77±7.3d	779.05±3.89b	967.42±8.51a	734.85±8.69c
73	19.642	1470	3-Methyl-tetradecane	18435-22-8	85.94±1.78c	475.53±5.2a	335.59±1.95b	440.51±30.12a	341.8±8.37b
74	20.244	1486	trans-β-Ionone	79-77-6	449.43±8.9a	398.84±6.42b	333.29±2.53c	225.39±4.8d	236.51±2.93d
75	20.481	1500	Pentadecane	629-62-9	371.69±5.78d	1998.11±13a	1117.95±20.75c	1555.69±36.95b	1138.77±25.48c
76	20.944	1519	2,4-Di-tert-butylphenol	96-76-4	113.59±3.01e	165.6±3.18d	224.18±2.83b	251.01±5.36a	207.02±8.55c
77	21.457	1538	Dihydroactinolide	15356-74-8	466.77±1.94a	384.94±3.76b	315.77±3.35c	373.34±2.61b	315.46±8.76c
78	21.903	1541	7-Methyl-pentadecane	6165-40-8	134.57±0.71c	351.56±6.4a	182.47±3.21b	192.88±5b	186.71±1.65b
79	22.292	1564	(E)-Nerolidol	40716-66-3	167.07±1.05b	176.74±4.69a	104.3±3.38c	N.D	105.31±3.19c
80	22.459	1570	3-Methyl-pentadecane	2882-96-4	167.07±1.05c	N.D	N.D	246.7±3.32a	207.88±5.82b
81	23.157	1594	Diethyl phthalate	84-66-2	112.65±3.59a	N.D	N.D	N.D	8.34±0.65b
82	23.264	1600	Hexadecane	544-76-3	N.D	1000.28±11.76a	553.12±4.77c	628.56±6.06b	545.33±5.68c
83	23.841	1659	4-Methyl-hexadecane	25117-26-4	16.69±1.22a	N.D	N.D	N.D	N.D
84	26.37	1735	2-Ethylhexyl-benzoic acid ester	5444-75-7	N.D	N.D	19.84±1.17b	24.84±0.55a	24.92±0.58a
85	29.647	1837	Neophytadiene	504-96-1	N.D	37.46±1.4a	15.69±2.01c	25.33±0.53b	18.31±0.59c
86	30.246	1870	Diisobutyl phthalate	84-69-5	46.91±2.56d	161.69±6.93a	113.21±3.94b	95.54±2.69c	106.95±2.76bc
87	31.602	1923	7,9-Di-tert-butyl-1-oxaspiro(4,5)deca-6,9-diene-2,8-dione	82304-66-3	16.15±0.57c	33.34±1.13a	26.42±0.28b	33.01±1.35a	23.36±2.97b
88	32.622	1965	Dibutyl phthalate	84-74-2	35.29±3.26d	163.78±8.83a	134.89±3.87b	95.65±3.36c	136.49±1.27b
89	33.383	1993	Ethyl hexadecanoate	628-97-7	22.28±1.35d	188.31±1.75a	127.98±1.62b	92.84±1.69c	123.62±5.47b
90	36.056	2114	Phytol	150-86-7	N.D	186.04±2.28a	137.57±1.16c	146.9±4.37b	137.39±2.96c
RI, retention index. The identification of volatile compounds was carried out using mass spectrometry (MS) method combined with the retention index (RI).
Each tea sample was determined with 3 replications. And all data were present by mean value ± standard deviation.
N.D was abbreviation of not detected.
Different lowercase letters in a row indicate a significant difference between fixation treatments (p < 0.05).
