# Supplementary material for: The Light-Intensity-Affected Aroma Components of Green Tea during Leaf Spreading
Source: Foods. 2024 Jul 25;13(15):2349. doi: 10.3390/foods13152349 (PMC11311319; doi:10.3390/foods13152349)
Supplement: Supplementary file 1 [file foods-13-02349-s001.zip › Table S2.xlsx]

## Sheet: Sheet1
Table S2 . Volatile components screened according to VIP>1 and p<0.05 in green tea.
S. No.	Volatile compounds	VIP value	p value
1	(E)-3-Hexenoic acid ethyl ester	1.50295	1.9772e-12
2	(Z,Z)-3-Hexenoic acid-3-hexenyl ester	1.47727	2.3573e-17
3	2,6,11-Trimethyl-dodecane	1.28467	3.299e-18
4	3-Methyl-pentadecane	1.27417	6.9509e-19
5	1-Penten-3-ol	1.24775	1.7147e-11
6	Maltol	1.20228	7.774e-11
7	5-Methyl-tridecane	1.19579	4.1261e-18
8	(Z)-3-Hexen-1-ol	1.17925	4.7516e-13
9	2-Ethyl-furan	1.17857	6.1499e-11
10	1-Heptanol	1.17769	2.7451e-16
11	Hexanoic acid ethyl ester	1.17521	8.0074e-21
12	5-ethyldihydro-2(3H)-Furanone	1.13751	8.1881e-14
13	(Z)-Hexanoic acid-3-hexenyl ester	1.11969	3.6952e-18
14	1-Pentanol	1.10845	2.8088e-09
15	Methyl salicylate	1.10069	6.821e-09
16	1-Hexanol	1.07609	7.448e-16
17	3-Methyl-butanoic acid	1.06809	6.9931e-07
18	3-Methyl-butanal	1.05313	1.4586e-09
19	2,6-Dimethyl-undecane	1.05282	2.2595e-18
20	trans-Linalool oxide (furanoid)	1.04513	1.795e-10
21	Nerol	1.04196	7.645e-23
22	6-Methyl-tridecane	1.03746	3.9024e-14
23	β-Cyclocitral	1.03362	2.6134e-11
24	trans-β-Ionone	1.03043	3.9124e-13
25	1-Octen-3-ol	1.02914	7.6987e-14
26	1-Ethyl-1H-pyrrole	1.02708	8.3074e-12
27	Phenylethyl alcohol	1.01885	1.1194e-13
28	Linalool	1.01769	1.5814e-13
29	3-Methyl-tridecane	1.01174	7.4892e-12
30	5-Methyl-tetradecane	1.01074	2.1298e-19
31	7,9-Di-tert-butyl-1-oxaspiro(4,5)deca-6,9-diene-2,8-dione	1.01065	3.2047e-07
32	Safranal	1.00767	0.00029949
